# Supplementary material for: Familial colorectal cancer: search for novel predisposition genes
Source: Hum Genomics. 2025 Dec 30;20:22. doi: 10.1186/s40246-025-00901-y (PMC12849417; doi:10.1186/s40246-025-00901-y)
Supplement: Supplementary file 4 — Supplementary Material 4. [file 40246_2025_901_MOESM4_ESM.xlsx]

## Sheet: string_MCL_cluster_descriptions
Supplementary Table 3. STRING analysis based on the MCL algorithm of the prioritized genes in our study of 15 CRC families combined with the prioritized genes in the double primary CRC patients.
(A) Cluster description
#clustering method	cluster number	cluster color	hex color	gene count	primary description	secondary description	tertiary description	protein names
MCL	1	Red	#ff0000	8	SMC proteins Flexible Hinge Domain	-	-	PLK4, RRM2, SHCBP1, NRDE2, SMC1B, SMC2, EXO1, PRC1
MCL	2	Salmon	#ff7c65	7	Netrin mediated repulsion signals	-	-	SRC, FARP2, SHC2, CXCR1, GNA13, PTPN11, ARHGEF16
MCL	3	Fire Brick	#b23500	6	Collagen biosynthesis and modifying enzymes	-	-	COL1A2, COL4A4, COL6A2, ADAMTS14, COL12A1, COL11A1
MCL	4	Brown	#ffaa65	5	Cell junction organization	Epidermolysis bullosa	-	ITGB4, PARVB, FLNC, LAMC2, LAMB3
MCL	5	Dark Golden Rod 2	#b26b00	4	-	-	-	AQR, SEC23IP, IDE, LMAN2
MCL	6	Yellow	#ffd865	3	Sphingolipid metabolism	-	-	CERK, ASAH1, AAMP
MCL	7	Dark Golden Rod	#b2a000	3	Signaling by Activin	Heteromeric SMAD protein complex	Domain B in dwarfin family proteins	ACVR1C, SMAD4, SMAD6
MCL	8	Khaki	#f7ff65	3	-	-	-	CEP135, OPTN, TTLL5
MCL	9	Olive	#8eb200	3	Maturation of SSU-rRNA	rRNA modification in the nucleus and cytosol	-	NAT10, WDR3, UTP20
MCL	10	Green	#c9ff65	3	Minus-end-directed microtubule motor activity	Dynein	Axonemal dynein complex	DNAH3, DNAH17, DNAH2
MCL	11	Aquamarine	#75efca	3	DNA damage induced protein phosphorylation	Regulation of TP53 Activity through Methylation	-	ATM, MCPH1, CHEK2
MCL	12	Cyan	#75efdd	3	Myosin filament	-	-	MYH7, MYO18B, MYH6
MCL	13	Aquamarine 2	#75efef	2	-	-	-	KCNQ1, KCNJ13
MCL	14	Sky Blue 2	#75ddef	2	-	-	-	ZW10, KIF16B
MCL	15	Sky Blue	#75caef	2	Fructose and mannose metabolism	Phosphofructokinase activity	-	PFKFB4, PFKM
MCL	16	Sky Blue 3	#75b8ef	2	-	-	-	TEX14, SEPTIN12
MCL	17	Cornflower Blue	#75a6ef	2	Aryl hydrocarbon receptor signalling	Motif C-terminal to PAS motifs (likely to contribute to PAS structural domain)	-	AHR, ARNT2
MCL	18	Blue	#7593ef	2	Intraciliary transport particle A	Nephronophthisis	-	TTC21B, WDR19
MCL	19	Medium Slate Blue	#7581ef	2	Palmoplantar keratoderma	-	-	KRT6B, KRT83
MCL	20	Purple	#7b75ef	2	Sodium channel complex	-	-	TRPM4, GRIK4
MCL	21	Medium Purple	#8d75ef	2	-	-	-	HAL, HEXB
MCL	22	Medium Purple 2	#a075ef	2	Platelet dense granule lumen	-	-	LGALS3BP, ITIH3
MCL	23	Medium Purple 3	#b275ef	2	-	-	-	NRXN2, EPB41
MCL	24	Orchid 3	#c475ef	2	Rho effector or protein kinase C-related kinase homology region 1 homologues	-	-	RTKN, PKN3
MCL	25	Orchid 2	#d775ef	2	-	-	-	ENDOD1, BRPF3
MCL	26	Violet	#e975ef	2	Phospholipid-translocating ATPase complex	P-type ATPase, C-terminal, and Protein dopey	-	ATP8B4, ATP8B3
MCL	27	Violet 2	#ef75e3	2	-	-	-	ALDH16A1, TLR1
MCL	28	Orchid	#ef75d1	2	-	-	-	WDR41, CDK18
MCL	29	Hot Pink 2	#ef75be	2	-	-	-	LRRK2, MOGS
MCL	30	Hot Pink	#ef75ac	2	Fanconi Anemia Pathway	Fanconi anaemia nuclear complex, and Fanconi anemia complementation group I	-	FANCI, POLN
MCL	31	Pink	#ef759a	2	Microvillus assembly	-	-	EZR, ESPN
MCL	32	Light Coral	#ef7587	2	-	-	-	ARPC1B, GPBAR1

## Sheet: string_MCL_cluster_genes
Supplementary Table 3. STRING analysis based on the MCL algorithm of the prioritized genes in our study of 15 CRC families combined with the prioritized genes in the double primary CRC patients.
(B) Cluster genes
#clustering method	cluster number	cluster color	hex color	gene count	protein name	protein identifier	protein description
MCL	1	Red	#ff0000	8	EXO1	9606.ENSP00000355506	Exonuclease 1; 5'->3' double-stranded DNA exonuclease which may also possess a cryptic 3'->5' double-stranded DNA exonuclease activity. Functions in DNA mismatch repair (MMR) to excise mismatch-containing DNA tracts directed by strand breaks located either 5' or 3' to the mismatch. Also exhibits endonuclease activity against 5'-overhanging flap structures similar to those generated by displacemen…
MCL	1	Red	#ff0000	8	NRDE2	9606.ENSP00000346335	Nuclear exosome regulator NRDE2; Protein of the nuclear speckles that regulates RNA degradation and export from the nucleus through its interaction with MTREX an essential factor directing various RNAs to exosomal degradation. Changes the conformation of MTREX, precluding its association with the nuclear exosome and interaction with proteins required for its function in RNA exosomal degradation. …
MCL	1	Red	#ff0000	8	PLK4	9606.ENSP00000270861	Serine/threonine-protein kinase PLK4; Serine/threonine-protein kinase that plays a central role in centriole duplication. Able to trigger procentriole formation on the surface of the parental centriole cylinder, leading to the recruitment of centriole biogenesis proteins such as SASS6, CENPJ/CPAP, CCP110, CEP135 and gamma-tubulin. When overexpressed, it is able to induce centrosome amplification …
MCL	1	Red	#ff0000	8	PRC1	9606.ENSP00000377793	Protein regulator of cytokinesis 1; Key regulator of cytokinesis that cross-links antiparrallel microtubules at an average distance of 35 nM. Essential for controlling the spatiotemporal formation of the midzone and successful cytokinesis. Required for KIF14 localization to the central spindle and midbody. Required to recruit PLK1 to the spindle. Stimulates PLK1 phosphorylation of RACGAP1 to allo…
MCL	1	Red	#ff0000	8	RRM2	9606.ENSP00000353770	Ribonucleoside-diphosphate reductase subunit M2; Provides the precursors necessary for DNA synthesis. Catalyzes the biosynthesis of deoxyribonucleotides from the corresponding ribonucleotides. Inhibits Wnt signaling; Belongs to the ribonucleoside diphosphate reductase small chain family.
MCL	1	Red	#ff0000	8	SHCBP1	9606.ENSP00000306473	SHC SH2 domain-binding protein 1; May play a role in signaling pathways governing cellular proliferation, cell growth and differentiation. May be a component of a novel signaling pathway downstream of Shc. Acts as a positive regulator of FGF signaling in neural progenitor cells.
MCL	1	Red	#ff0000	8	SMC1B	9606.ENSP00000350036	Structural maintenance of chromosomes protein 1B; Meiosis-specific component of cohesin complex. Required for the maintenance of meiotic cohesion, but not, or only to a minor extent, for its establishment. Contributes to axial element (AE) formation and the organization of chromatin loops along the AE. Plays a key role in synapsis, recombination and chromosome movements. The cohesin complex is re…
MCL	1	Red	#ff0000	8	SMC2	9606.ENSP00000286398	Structural maintenance of chromosomes protein 2; Central component of the condensin complex, a complex required for conversion of interphase chromatin into mitotic-like condense chromosomes. The condensin complex probably introduces positive supercoils into relaxed DNA in the presence of type I topoisomerases and converts nicked DNA into positive knotted forms in the presence of type II topoisome…
MCL	2	Salmon	#ff7c65	7	ARHGEF16	9606.ENSP00000367629	Rho guanine nucleotide exchange factor 16; Guanyl-nucleotide exchange factor of the RHOG GTPase stimulating the exchange of RHOG-associated GDP for GTP. May play a role in chemotactic cell migration by mediating the activation of RAC1 by EPHA2. May also activate CDC42 and mediate activation of CDC42 by the viral protein HPV16 E6.
MCL	2	Salmon	#ff7c65	7	CXCR1	9606.ENSP00000295683	C-X-C chemokine receptor type 1; Receptor to interleukin-8, which is a powerful neutrophils chemotactic factor. Binding of IL-8 to the receptor causes activation of neutrophils. This response is mediated via a G-protein that activate a phosphatidylinositol-calcium second messenger system. This receptor binds to IL-8 with a high affinity and to MGSA (GRO) with a low affinity.
MCL	2	Salmon	#ff7c65	7	FARP2	9606.ENSP00000264042	FERM, ARHGEF and pleckstrin domain-containing protein 2; Functions as guanine nucleotide exchange factor that activates RAC1. May have relatively low activity. Plays a role in the response to class 3 semaphorins and remodeling of the actin cytoskeleton. Plays a role in TNFSF11-mediated osteoclast differentiation, especially in podosome rearrangement and reorganization of the actin cytoskeleton. R…
MCL	2	Salmon	#ff7c65	7	GNA13	9606.ENSP00000400717	Guanine nucleotide-binding protein subunit alpha-13; Guanine nucleotide-binding proteins (G proteins) are involved as modulators or transducers in various transmembrane signaling systems. Activates effector molecule RhoA by binding and activating RhoGEFs (ARHGEF1/p115RhoGEF, ARHGEF11/PDZ-RhoGEF and ARHGEF12/LARG). GNA13-dependent Rho signaling subsequently regulates transcription factor AP-1 (act…
MCL	2	Salmon	#ff7c65	7	PTPN11	9606.ENSP00000489597	Tyrosine-protein phosphatase non-receptor type 11; Acts downstream of various receptor and cytoplasmic protein tyrosine kinases to participate in the signal transduction from the cell surface to the nucleus. Positively regulates MAPK signal transduction pathway. Dephosphorylates GAB1, ARHGAP35 and EGFR. Dephosphorylates ROCK2 at 'Tyr-722' resulting in stimulatation of its RhoA binding activity. D…
MCL	2	Salmon	#ff7c65	7	SHC2	9606.ENSP00000264554	SHC-transforming protein 2; Signaling adapter that couples activated growth factor receptors to signaling pathway in neurons. Involved in the signal transduction pathways of neurotrophin-activated Trk receptors in cortical neurons (By similarity).
MCL	2	Salmon	#ff7c65	7	SRC	9606.ENSP00000362680	Proto-oncogene tyrosine-protein kinase Src; Non-receptor protein tyrosine kinase which is activated following engagement of many different classes of cellular receptors including immune response receptors, integrins and other adhesion receptors, receptor protein tyrosine kinases, G protein-coupled receptors as well as cytokine receptors. Participates in signaling pathways that control a diverse s…
MCL	3	Fire Brick	#b23500	6	ADAMTS14	9606.ENSP00000362304	A disintegrin and metalloproteinase with thrombospondin motifs 14; Has aminoprocollagen type I processing activity in the absence of ADAMTS2. Seems to be synthesized as a latent enzyme that requires activation to display aminoprocollagen peptidase activity. Cleaves lysyl oxidase LOX at a site downstream of its propeptide cleavage site to produce a short LOX form.
MCL	3	Fire Brick	#b23500	6	COL11A1	9606.ENSP00000359114	Collagen alpha-1(XI) chain; May play an important role in fibrillogenesis by controlling lateral growth of collagen II fibrils.
MCL	3	Fire Brick	#b23500	6	COL12A1	9606.ENSP00000325146	Collagen alpha-1(XII) chain; Type XII collagen interacts with type I collagen-containing fibrils, the COL1 domain could be associated with the surface of the fibrils, and the COL2 and NC3 domains may be localized in the perifibrillar matrix; Belongs to the fibril-associated collagens with interrupted helices (FACIT) family.
MCL	3	Fire Brick	#b23500	6	COL1A2	9606.ENSP00000297268	Collagen alpha-2(I) chain; Type I collagen is a member of group I collagen (fibrillar forming collagen); Belongs to the fibrillar collagen family.
MCL	3	Fire Brick	#b23500	6	COL4A4	9606.ENSP00000379866	Collagen alpha-4(IV) chain; Type IV collagen is the major structural component of glomerular basement membranes (GBM), forming a 'chicken-wire' meshwork together with laminins, proteoglycans and entactin/nidogen.
MCL	3	Fire Brick	#b23500	6	COL6A2	9606.ENSP00000300527	Collagen alpha-2(VI) chain; Collagen VI acts as a cell-binding protein.
MCL	4	Brown	#ffaa65	5	FLNC	9606.ENSP00000327145	Filamin-C; Muscle-specific filamin, which plays a central role in muscle cells, probably by functioning as a large actin-cross-linking protein. May be involved in reorganizing the actin cytoskeleton in response to signaling events, and may also display structural functions at the Z lines in muscle cells. Critical for normal myogenesis and for maintaining the structural integrity of the muscle fib…
MCL	4	Brown	#ffaa65	5	ITGB4	9606.ENSP00000200181	Integrin beta-4; Integrin alpha-6/beta-4 is a receptor for laminin. Plays a critical structural role in the hemidesmosome of epithelial cells. Is required for the regulation of keratinocyte polarity and motility. ITGA6:ITGB4 binds to NRG1 (via EGF domain) and this binding is essential for NRG1-ERBB signaling. ITGA6:ITGB4 binds to IGF1 and this binding is essential for IGF1 signaling. ITGA6:ITGB4 …
MCL	4	Brown	#ffaa65	5	LAMB3	9606.ENSP00000375778	Laminin subunit beta-3; Binding to cells via a high affinity receptor, laminin is thought to mediate the attachment, migration and organization of cells into tissues during embryonic development by interacting with other extracellular matrix components.
MCL	4	Brown	#ffaa65	5	LAMC2	9606.ENSP00000264144	Laminin subunit gamma-2; Binding to cells via a high affinity receptor, laminin is thought to mediate the attachment, migration and organization of cells into tissues during embryonic development by interacting with other extracellular matrix components. Ladsin exerts cell-scattering activity toward a wide variety of cells, including epithelial, endothelial, and fibroblastic cells.
MCL	4	Brown	#ffaa65	5	PARVB	9606.ENSP00000384515	Beta-parvin; Adapter protein that plays a role in integrin signaling via ILK and in activation of the GTPases CDC42 and RAC1 by guanine exchange factors, such as ARHGEF6. Is involved in the reorganization of the actin cytoskeleton and formation of lamellipodia. Plays a role in cell adhesion, cell spreading, establishment or maintenance of cell polarity, and cell migration. Belongs to the parvin f…
MCL	5	Dark Golden Rod 2	#b26b00	4	AQR	9606.ENSP00000156471	RNA helicase aquarius; Involved in pre-mRNA splicing as component of the spliceosome. Intron-binding spliceosomal protein required to link pre-mRNA splicing and snoRNP (small nucleolar ribonucleoprotein) biogenesis. Plays a key role in position-dependent assembly of intron-encoded box C/D small snoRNP, splicing being required for snoRNP assembly. May act by helping the folding of the snoRNA seque…
MCL	5	Dark Golden Rod 2	#b26b00	4	IDE	9606.ENSP00000265986	Insulin-degrading enzyme; Plays a role in the cellular breakdown of insulin, APP peptides, IAPP peptides, glucagon, bradykinin, kallidin and other peptides, and thereby plays a role in intercellular peptide signaling. Substrate binding induces important conformation changes, making it possible to bind and degrade larger substrates, such as insulin. Contributes to the regulation of peptide hormone…
MCL	5	Dark Golden Rod 2	#b26b00	4	LMAN2	9606.ENSP00000303366	Vesicular integral-membrane protein VIP36; Plays a role as an intracellular lectin in the early secretory pathway. Interacts with N-acetyl-D-galactosamine and high- mannose type glycans and may also bind to O-linked glycans. Involved in the transport and sorting of glycoproteins carrying high mannose-type glycans (By similarity).
MCL	5	Dark Golden Rod 2	#b26b00	4	SEC23IP	9606.ENSP00000358071	SEC23-interacting protein; Plays a role in the organization of endoplasmic reticulum exit sites. Specifically binds to phosphatidylinositol 3-phosphate (PI(3)P), phosphatidylinositol 4-phosphate (PI(4)P) and phosphatidylinositol 5-phosphate (PI(5)P). Belongs to the PA-PLA1 family.
MCL	6	Yellow	#ffd865	3	AAMP	9606.ENSP00000403343	Angio-associated migratory cell protein; Plays a role in angiogenesis and cell migration. In smooth muscle cell migration, may act through the RhoA pathway.
MCL	6	Yellow	#ffd865	3	ASAH1	9606.ENSP00000371152	Acid ceramidase subunit alpha; Lysosomal ceramidase that hydrolyzes sphingolipid ceramides into sphingosine and free fatty acids at acidic pH. Ceramides, sphingosine, and its phosphorylated form sphingosine-1-phosphate are bioactive lipids that mediate cellular signaling pathways regulating several biological processes including cell proliferation, apoptosis and differentiation. Has a higher cata…
MCL	6	Yellow	#ffd865	3	CERK	9606.ENSP00000216264	Ceramide kinase; Catalyzes specifically the phosphorylation of ceramide to form ceramide 1-phosphate. Acts efficiently on natural and analog ceramides (C6, C8, C16 ceramides, and C8-dihydroceramide), to a lesser extent on C2- ceramide and C6-dihydroceramide, but not on other lipids, such as various sphingosines. Shows a greater preference for D-erythro isomer of ceramides. Binds phosphoinositides.
MCL	7	Dark Golden Rod	#b2a000	3	ACVR1C	9606.ENSP00000243349	Activin receptor type-1C; Serine/threonine protein kinase which forms a receptor complex on ligand binding. The receptor complex consisting of 2 type II and 2 type I transmembrane serine/threonine kinases. Type II receptors phosphorylate and activate type I receptors which autophosphorylate, then bind and activate SMAD transcriptional regulators, SMAD2 and SMAD3. Receptor for activin AB, activin …
MCL	7	Dark Golden Rod	#b2a000	3	SMAD4	9606.ENSP00000341551	Mothers against decapentaplegic homolog 4; In muscle physiology, plays a central role in the balance between atrophy and hypertrophy. When recruited by MSTN, promotes atrophy response via phosphorylated SMAD2/4. MSTN decrease causes SMAD4 release and subsequent recruitment by the BMP pathway to promote hypertrophy via phosphorylated SMAD1/5/8. Acts synergistically with SMAD1 and YY1 in bone morph…
MCL	7	Dark Golden Rod	#b2a000	3	SMAD6	9606.ENSP00000288840	Mothers against decapentaplegic homolog 6; Acts as a mediator of TGF-beta and BMP antiflammatory activity. Suppresses IL1R-TLR signaling through its direct interaction with PEL1, preventing NF-kappa-B activation, nuclear transport and NF- kappa-B-mediated expression of proinflammatory genes. May block the BMP-SMAD1 signaling pathway by competing with SMAD4 for receptor- activated SMAD1-binding. B…
MCL	8	Khaki	#f7ff65	3	CEP135	9606.ENSP00000257287	Centrosomal protein of 135 kDa; Involved in early centriole assembly/duplication/biogenesis/formation/. Required for centriole elongation. Required for the recruitment of CEP295 to the proximal end of new-born centrioles at the centriolar microtubule wall during early S phase in a PLK4-dependent manner.
MCL	8	Khaki	#f7ff65	3	OPTN	9606.ENSP00000368022	Optineurin; Plays an important role in the maintenance of the Golgi complex, in membrane trafficking, in exocytosis, through its interaction with myosin VI and Rab8. Links myosin VI to the Golgi complex and plays an important role in Golgi ribbon formation. Plays a role in the activation of innate immune response during viral infection. Mechanistically, recruits TBK1 at the Golgi apparatus, promo…
MCL	8	Khaki	#f7ff65	3	TTLL5	9606.ENSP00000298832	Tubulin polyglutamylase TTLL5; Polyglutamylase which preferentially modifies alpha-tubulin (By similarity). Involved in the side-chain initiation step of the polyglutamylation reaction rather than in the elongation step (By similarity). Required for CCSAP localization to both spindle and cilia microtubules. Increases the effects of NCOA2 in glucocorticoid receptor-mediated repression and inductio…
MCL	9	Olive	#8eb200	3	NAT10	9606.ENSP00000257829	RNA cytidine acetyltransferase; RNA cytidine acetyltransferase that catalyzes the formation of N(4)-acetylcytidine (ac4C) modification on mRNAs, 18S rRNA and tRNAs. Catalyzes ac4C modification of a broad range of mRNAs, enhancing mRNA stability and translation. mRNA ac4C modification is frequently present within wobble cytidine sites and promotes translation efficiency. Mediates the formation of …
MCL	9	Olive	#8eb200	3	UTP20	9606.ENSP00000261637	Small subunit processome component 20 homolog; Involved in 18S pre-rRNA processing. Associates with U3 snoRNA.
MCL	9	Olive	#8eb200	3	WDR3	9606.ENSP00000308179	WD repeat domain 3; Belongs to the WD repeat WDR3/UTP12 family.
MCL	10	Green	#c9ff65	3	DNAH17	9606.ENSP00000374490	Dynein heavy chain 17, axonemal; Force generating protein of respiratory cilia. Produces force towards the minus ends of microtubules. Dynein has ATPase activity; the force-producing power stroke is thought to occur on release of ADP. Involved in sperm motility; implicated in sperm flagellar assembly (By similarity).
MCL	10	Green	#c9ff65	3	DNAH2	9606.ENSP00000458355	Dynein heavy chain 2, axonemal; Force generating protein of respiratory cilia. Produces force towards the minus ends of microtubules. Dynein has ATPase activity; the force-producing power stroke is thought to occur on release of ADP. Involved in sperm motility; implicated in sperm flagellar assembly (By similarity).
MCL	10	Green	#c9ff65	3	DNAH3	9606.ENSP00000261383	Dynein heavy chain 3, axonemal; Force generating protein of respiratory cilia. Produces force towards the minus ends of microtubules. Dynein has ATPase activity; the force-producing power stroke is thought to occur on release of ADP. Involved in sperm motility; implicated in sperm flagellar assembly (By similarity); Belongs to the dynein heavy chain family.
MCL	11	Aquamarine	#75efca	3	ATM	9606.ENSP00000278616	Serine-protein kinase ATM; Serine/threonine protein kinase which activates checkpoint signaling upon double strand breaks (DSBs), apoptosis and genotoxic stresses such as ionizing ultraviolet A light (UVA), thereby acting as a DNA damage sensor. Recognizes the substrate consensus sequence [ST]- Q. Phosphorylates 'Ser-139' of histone variant H2AX at double strand breaks (DSBs), thereby regulating …
MCL	11	Aquamarine	#75efca	3	CHEK2	9606.ENSP00000372023	Serine/threonine-protein kinase Chk2; Serine/threonine-protein kinase which is required for checkpoint-mediated cell cycle arrest, activation of DNA repair and apoptosis in response to the presence of DNA double-strand breaks. May also negatively regulate cell cycle progression during unperturbed cell cycles. Following activation, phosphorylates numerous effectors preferentially at the consensus …
MCL	11	Aquamarine	#75efca	3	MCPH1	9606.ENSP00000342924	Microcephalin; Implicated in chromosome condensation and DNA damage induced cellular responses. May play a role in neurogenesis and regulation of the size of the cerebral cortex.
MCL	12	Cyan	#75efdd	3	MYH6	9606.ENSP00000386041	Myosin-6; Muscle contraction; Belongs to the TRAFAC class myosin-kinesin ATPase superfamily. Myosin family.
MCL	12	Cyan	#75efdd	3	MYH7	9606.ENSP00000347507	Myosin-7; Myosins are actin-based motor molecules with ATPase activity essential for muscle contraction. Forms regular bipolar thick filaments that, together with actin thin filaments, constitute the fundamental contractile unit of skeletal and cardiac muscle.
MCL	12	Cyan	#75efdd	3	MYO18B	9606.ENSP00000386096	Unconventional myosin-XVIIIb; May be involved in intracellular trafficking of the muscle cell when in the cytoplasm, whereas entering the nucleus, may be involved in the regulation of muscle specific genes. May play a role in the control of tumor development and progression; restored MYO18B expression in lung cancer cells suppresses anchorage-independent growth; Belongs to the TRAFAC class myosin…
MCL	13	Aquamarine 2	#75efef	2	KCNJ13	9606.ENSP00000233826	Inward rectifier potassium channel 13; Inward rectifier potassium channels are characterized by a greater tendency to allow potassium to flow into the cell rather than out of it. Their voltage dependence is regulated by the concentration of extracellular potassium; as external potassium is raised, the voltage range of the channel opening shifts to more positive voltages. The inward rectification …
MCL	13	Aquamarine 2	#75efef	2	KCNQ1	9606.ENSP00000155840	Potassium voltage-gated channel subfamily KQT member 1; Potassium channel that plays an important role in a number of tissues, including heart, inner ear, stomach and colon (By similarity). Associates with KCNE beta subunits that modulates current kinetics (By similarity). Induces a voltage-dependent by rapidly activating and slowly deactivating potassium-selective outward current (By similarity)…
MCL	14	Sky Blue 2	#75ddef	2	KIF16B	9606.ENSP00000384164	Kinesin-like protein KIF16B; Plus end-directed microtubule-dependent motor protein involved in endosome transport and receptor recycling and degradation. Regulates the plus end motility of early endosomes and the balance between recycling and degradation of receptors such as EGF receptor (EGFR) and FGF receptor (FGFR). Regulates the Golgi to endosome transport of FGFR-containing vesicles during e…
MCL	14	Sky Blue 2	#75ddef	2	ZW10	9606.ENSP00000200135	Centromere/kinetochore protein zw10 homolog; Essential component of the mitotic checkpoint, which prevents cells from prematurely exiting mitosis. Required for the assembly of the dynein-dynactin and MAD1-MAD2 complexes onto kinetochores. Its function related to the spindle assembly machinery is proposed to depend on its association in the mitotic RZZ complex. Involved in regulation of membrane t…
MCL	15	Sky Blue	#75caef	2	PFKFB4	9606.ENSP00000232375	6-phosphofructo-2-kinase/fructose-2,6-bisphosphatase 4; Synthesis and degradation of fructose 2,6-bisphosphate; In the C-terminal section; belongs to the phosphoglycerate mutase family.
MCL	15	Sky Blue	#75caef	2	PFKM	9606.ENSP00000496597	ATP-dependent 6-phosphofructokinase, muscle type; Catalyzes the phosphorylation of D-fructose 6-phosphate to fructose 1,6-bisphosphate by ATP, the first committing step of glycolysis; Belongs to the phosphofructokinase type A (PFKA) family. ATP-dependent PFK group I subfamily. Eukaryotic two domain clade 'E' sub-subfamily.
MCL	16	Sky Blue 3	#75b8ef	2	SEPTIN12	9606.ENSP00000268231	Septin-12; Filament-forming cytoskeletal GTPase (By similarity). Involved in spermatogenesis. Involved in the morphogenesis of sperm heads and the elongation of sperm tails probably implicating the association with alpha- and beta-tubulins. Forms a filamentous structure with SEPTIN7, SEPTIN6, SEPTIN2 and probably SEPTIN4 at the sperm annulus which is required for the structural integrity and moti…
MCL	16	Sky Blue 3	#75b8ef	2	TEX14	9606.ENSP00000240361	Inactive serine/threonine-protein kinase TEX14; Required both for the formation of intercellular bridges during meiosis and for kinetochore-microtubule attachment during mitosis. Intercellular bridges are evolutionarily conserved structures that connect differentiating germ cells and are required for spermatogenesis and male fertility. Acts by promoting the conversion of midbodies into intercellu…
MCL	17	Cornflower Blue	#75a6ef	2	AHR	9606.ENSP00000242057	Aryl hydrocarbon receptor; Ligand-activated transcriptional activator. Binds to the XRE promoter region of genes it activates. Activates the expression of multiple phase I and II xenobiotic chemical metabolizing enzyme genes (such as the CYP1A1 gene). Mediates biochemical and toxic effects of halogenated aromatic hydrocarbons. Involved in cell-cycle regulation. Likely to play an important role in…
MCL	17	Cornflower Blue	#75a6ef	2	ARNT2	9606.ENSP00000307479	Aryl hydrocarbon receptor nuclear translocator 2; Transcription factor that plays a role in the development of the hypothalamo-pituitary axis, postnatal brain growth, and visual and renal function. Specifically recognizes the xenobiotic response element (XRE).
MCL	18	Blue	#7593ef	2	TTC21B	9606.ENSP00000243344	Tetratricopeptide repeat protein 21B; Component of the IFT complex A (IFT-A), a complex required for retrograde ciliary transport and entry into cilia of G protein- coupled receptors (GPCRs). Essential for retrograde trafficking of IFT- 1, IFT-B and GPCRs. Negatively modulates the SHH signal transduction (By similarity); Belongs to the TTC21 family.
MCL	18	Blue	#7593ef	2	WDR19	9606.ENSP00000382717	WD repeat-containing protein 19; As component of the IFT complex A (IFT-A), a complex required for retrograde ciliary transport and entry into cilia of G protein- coupled receptors (GPCRs), it is involved in cilia function and/or assembly. Essential for functional IFT-A assembly and ciliary entry of GPCRs. Associates with the BBSome complex to mediate ciliary transport (By similarity).
MCL	19	Medium Slate Blue	#7581ef	2	KRT6B	9606.ENSP00000252252	Keratin, type II cytoskeletal 6B; Keratin 6B; Belongs to the intermediate filament family.
MCL	19	Medium Slate Blue	#7581ef	2	KRT83	9606.ENSP00000293670	Keratin, type II cuticular Hb3; Keratin 83; Belongs to the intermediate filament family.
MCL	20	Purple	#7b75ef	2	GRIK4	9606.ENSP00000435648	Glutamate receptor ionotropic, kainate 4; Receptor for glutamate. L-glutamate acts as an excitatory neurotransmitter at many synapses in the central nervous system. The postsynaptic actions of Glu are mediated by a variety of receptors that are named according to their selective agonists.
MCL	20	Purple	#7b75ef	2	TRPM4	9606.ENSP00000252826	Transient receptor potential cation channel subfamily M member 4; Calcium-activated non selective (CAN) cation channel that mediates membrane depolarization. While it is activated by increase in intracellular Ca(2+), it is impermeable to it. Mediates transport of monovalent cations (Na(+) > K(+) > Cs(+) > Li(+)), leading to depolarize the membrane. It thereby plays a central role in cadiomyocytes…
MCL	21	Medium Purple	#8d75ef	2	HAL	9606.ENSP00000261208	Histidine ammonia-lyase.
MCL	21	Medium Purple	#8d75ef	2	HEXB	9606.ENSP00000261416	Beta-hexosaminidase subunit beta chain A; Responsible for the degradation of GM2 gangliosides, and a variety of other molecules containing terminal N-acetyl hexosamines, in the brain and other tissues; Belongs to the glycosyl hydrolase 20 family.
MCL	22	Medium Purple 2	#a075ef	2	ITIH3	9606.ENSP00000415769	Inter-alpha-trypsin inhibitor heavy chain H3; May act as a carrier of hyaluronan in serum or as a binding protein between hyaluronan and other matrix protein, including those on cell surfaces in tissues to regulate the localization, synthesis and degradation of hyaluronan which are essential to cells undergoing biological processes.
MCL	22	Medium Purple 2	#a075ef	2	LGALS3BP	9606.ENSP00000262776	Galectin-3-binding protein; Promotes integrin-mediated cell adhesion. May stimulate host defense against viruses and tumor cells.
MCL	23	Medium Purple 3	#b275ef	2	EPB41	9606.ENSP00000345259	Protein 4.1; Protein 4.1 is a major structural element of the erythrocyte membrane skeleton. It plays a key role in regulating membrane physical properties of mechanical stability and deformability by stabilizing spectrin-actin interaction. Recruits DLG1 to membranes. Required for dynein-dynactin complex and NUMA1 recruitment at the mitotic cell cortex during anaphase.
MCL	23	Medium Purple 3	#b275ef	2	NRXN2	9606.ENSP00000265459	Neurexin-2; Neuronal cell surface protein that may be involved in cell recognition and cell adhesion. May mediate intracellular signaling.
MCL	24	Orchid 3	#c475ef	2	PKN3	9606.ENSP00000291906	Serine/threonine-protein kinase N3; Contributes to invasiveness in malignant prostate cancer.
MCL	24	Orchid 3	#c475ef	2	RTKN	9606.ENSP00000272430	Rhotekin; Mediates Rho signaling to activate NF-kappa-B and may confer increased resistance to apoptosis to cells in gastric tumorigenesis. May play a novel role in the organization of septin structures.
MCL	25	Orchid 2	#d775ef	2	BRPF3	9606.ENSP00000350267	Bromodomain and PHD finger-containing protein 3; Component of the MOZ/MORF complex which has a histone H3 acetyltransferase activity.
MCL	25	Orchid 2	#d775ef	2	ENDOD1	9606.ENSP00000278505	Endonuclease domain-containing 1 protein; May act as a DNase and a RNase; Belongs to the DNA/RNA non-specific endonuclease family.
MCL	26	Violet	#e975ef	2	ATP8B3	9606.ENSP00000311336	Phospholipid-transporting ATPase IK; P4-ATPase flippase which catalyzes the hydrolysis of ATP coupled to the transport of aminophospholipids from the outer to the inner leaflet of various membranes and ensures the maintenance of asymmetric distribution of phospholipids. Phospholipid translocation seems also to be implicated in vesicle formation and in uptake of lipid signaling molecules. May be r…
MCL	26	Violet	#e975ef	2	ATP8B4	9606.ENSP00000284509	Probable phospholipid-transporting ATPase IM; Component of a P4-ATPase flippase complex which catalyzes the hydrolysis of ATP coupled to the transport of aminophospholipids from the outer to the inner leaflet of various membranes and ensures the maintenance of asymmetric distribution of phospholipids. Phospholipid translocation seems also to be implicated in vesicle formation and in uptake of lip…
MCL	27	Violet 2	#ef75e3	2	ALDH16A1	9606.ENSP00000293350	Aldehyde dehydrogenase 16 family member A1.
MCL	27	Violet 2	#ef75e3	2	TLR1	9606.ENSP00000354932	Toll-like receptor 1; Participates in the innate immune response to microbial agents. Specifically recognizes diacylated and triacylated lipopeptides. Cooperates with TLR2 to mediate the innate immune response to bacterial lipoproteins or lipopeptides. Forms the activation cluster TLR2:TLR1:CD14 in response to triacylated lipopeptides, this cluster triggers signaling from the cell surface and sub…
MCL	28	Orchid	#ef75d1	2	CDK18	9606.ENSP00000423665	Cyclin-dependent kinase 18; May play a role in signal transduction cascades in terminally differentiated cells; Belongs to the protein kinase superfamily. CMGC Ser/Thr protein kinase family. CDC2/CDKX subfamily.
MCL	28	Orchid	#ef75d1	2	WDR41	9606.ENSP00000296679	WD repeat-containing protein 41; Non-catalytic component of the C9orf72-SMCR8 complex, a complex that has guanine nucleotide exchange factor (GEF) activity and regulates autophagy. The C9orf72-SMCR8 complex promotes the exchange of GDP to GTP, converting inactive GDP-bound RAB8A and RAB39B into their active GTP-bound form, thereby promoting autophagosome maturation. The C9orf72-SMCR8 complex also…
MCL	29	Hot Pink 2	#ef75be	2	LRRK2	9606.ENSP00000298910	Leucine-rich repeat serine/threonine-protein kinase 2; Serine/threonine-protein kinase which phosphorylates a broad range of proteins involved in multiple processes such as neuronal plasticity, autophagy, and vesicle trafficking. Is a key regulator of RAB GTPases by regulating the GTP/GDP exchange and interaction partners of RABs through phosphorylation. Phosphorylates RAB3A, RAB3B, RAB3C, RAB3D,…
MCL	29	Hot Pink 2	#ef75be	2	MOGS	9606.ENSP00000410992	Mannosyl-oligosaccharide glucosidase; Cleaves the distal alpha 1,2-linked glucose residue from the Glc(3)Man(9)GlcNAc(2) oligosaccharide precursor in a highly specific manner; Belongs to the glycosyl hydrolase 63 family.
MCL	30	Hot Pink	#ef75ac	2	FANCI	9606.ENSP00000310842	Fanconi anemia group I protein; Plays an essential role in the repair of DNA double-strand breaks by homologous recombination and in the repair of interstrand DNA cross-links (ICLs) by promoting FANCD2 monoubiquitination by FANCL and participating in recruitment to DNA repair sites. Required for maintenance of chromosomal stability. Specifically binds branched DNA: binds both single-stranded DNA …
MCL	30	Hot Pink	#ef75ac	2	POLN	9606.ENSP00000435506	DNA polymerase nu; DNA polymerase with very low fidelity that catalyzes considerable misincorporation by inserting dTTP opposite a G template, and dGTP opposite a T template. Is the least accurate of the DNA polymerase A family (i.e. POLG, POLN and POLQ). Can perform accurate translesion DNA synthesis (TLS) past a 5S-thymine glycol. Can perform efficient strand displacement past a nick or a gap a…
MCL	31	Pink	#ef759a	2	ESPN	9606.ENSP00000496593	Espin; Multifunctional actin-bundling protein. Plays a major role in regulating the organization, dimension, dynamics and signaling capacities of the actin filament-rich microvilli in the mechanosensory and chemosensory cells. Required for the assembly and stabilization of the stereociliary parallel actin bundles. Plays a crucial role in the formation and maintenance of inner ear hair cell stereo…
MCL	31	Pink	#ef759a	2	EZR	9606.ENSP00000338934	Ezrin; Probably involved in connections of major cytoskeletal structures to the plasma membrane. In epithelial cells, required for the formation of microvilli and membrane ruffles on the apical pole. Along with PLEKHG6, required for normal macropinocytosis.
MCL	32	Light Coral	#ef7587	2	ARPC1B	9606.ENSP00000389631	Actin-related protein 2/3 complex subunit 1B; Component of the Arp2/3 complex, a multiprotein complex that mediates actin polymerization upon stimulation by nucleation-promoting factor (NPF). The Arp2/3 complex mediates the formation of branched actin networks in the cytoplasm, providing the force for cell motility. In addition to its role in the cytoplasmic cytoskeleton, the Arp2/3 complex also …
MCL	32	Light Coral	#ef7587	2	GPBAR1	9606.ENSP00000430886	G-protein coupled bile acid receptor 1; Receptor for bile acid. Bile acid-binding induces its internalization, activation of extracellular signal-regulated kinase and intracellular cAMP production. May be involved in the suppression of macrophage functions by bile acids.
