# Supplementary material for: Familial colorectal cancer: search for novel predisposition genes
Source: Hum Genomics. 2025 Dec 30;20:22. doi: 10.1186/s40246-025-00901-y (PMC12849417; doi:10.1186/s40246-025-00901-y)
Supplement: Supplementary file 5 — Supplementary Material 5. [file 40246_2025_901_MOESM5_ESM.xlsx]

## Sheet: Sheet1
Supplementary Table 4. Overview of the variants reported in our previous studies, including APCCD1, HDAC5, SRC, PTK7, CYBA, TRPM4 and SLC15A4.
Missense variants
Family_ID	Gene	Gene name	Chrom_Pos_Ref_Alt	HGVSc	HGVSp	Interpro_domain	CADD_phred	Deleteriousness score n/9*	AlphaMissense class	REVEL score**	gnomAD Missense score (Z positive -> increased constraint)	ClinVar Germline Classification	Function	Reference	No of independent familial CRC families and heathy individuals without family history of CRC affected by the variant; OR (95% CI)	Functional evidence
F1	APCDD1	APC Down-Regulated 1	18_10485583_G_A	ENST00000355285.10:c.896G>A	ENSP00000347433.4:p.Arg299His	APCDD1_domain	25.8	5	likely_benign	0.274	0.99	NA	Wnt signaling	Skopelitou D et. al. Int J Mol Sci. 2021 Feb 12;22(4):1837. doi: 10.3390/ijms22041837	9 + 1 non-familial CRC +2 healthy; OR 4.93, 95%CI 1.08-22.53	location in the APCDD1 domain required for interaction with Wnt ligands and their receptors; insignificant proliferative impact
F4	SLC15A4	Solute Carrier Family 15 Member 4	12_128800937_T_C	ENST00000266771.10:c.1331A>G	ENSP00000266771.5:p.Tyr444Cys	-	23.5	5.5	likely_pathogenic	0.426	-0.94	NA	TLR7/8 signaling; innate immunity; amino acid transport	Skopelitou D et. al. Mol Genet Genomics. 2022 Jul;297(4):965-979. doi: 10.1007/s00438-022-01896-0.	not screened	in silico predictions (Snap2, phylogenetic conservation, location in peptide transport domain PTR2); co-segregation with a SLC15A4 promoter variant at active transcriptio start site (ChromHMM, Segway)
F5	PTK7	Protein Tyrosine Kinase 7 (Inactive)	6_43132519_G_A	ENST00000230419.9:c.1060G>A	ENSP00000230419.4:p.Val354Met	Immunoglobulin_I-set, Immunoglobulin-like_domain, Immunoglobulin_subtype_2	22.7	6	likely_benign	0.524	2.85	NA	Wnt signaling; cell adhesion	Miao B et. al. Int J Mol Sci. 2022 Jan 24;23(3):1295. doi: 10.3390/ijms23031295.	2+0	Introduction of PTK7V354M in HT-29 cells resulted in increased cell proliferation, migration, and invasion and, inhibition of apoptosis pathways and activation of AKT signaling
F9	SRC	SRC Proto-Oncogene, Non-Receptor Tyrosine Kinase	20_37394253_G_A	ENST00000373578.7:c.529G>A	ENSP00000362680.2:p.Val177Met	SH2_domain	31	7	likely_pathogenic	0.799	2.85	NA	cell adhesion; cell cycle; immune response	Skopelitou D et. al. J Pers Med. 2021 Apr 1;11(4):262. doi: 10.3390/jpm11040262.	5+3; OR 1.65 (95%CI 0.39–6.93)	introduction of SRCV177M in HT-29 cells resulted in increased cell proliferation and enhanced protein expression of phospho-SRC (Y419), a potential marker for SRC activity; activation of several cancer-related pathways due to the SRCV177M variant_x0002_
5'UTR variant
Family	Gene	Gene name	Chrom_Pos_Ref_Alt	HGVSc			CADD_phred						Function	Reference	No of independent familial CRC families and heathy individuals without family history of CRC affected by the variant; OR (95% CI)	Functional evidence
F1	HDAC5	Histone Deacetylase 5	17_44123574_T_G	ENST00000682912.1:c.-260A>C			19.9						transcription regulation	Skopelitou D et. al. Int J Mol Sci. 2021 Feb 12;22(4):1837. doi: 10.3390/ijms22041837	1+0	predicted location in transcription start site (ChromHMM, Segway); enhanced promoter activity
Frameshift variant
Family	Gene	Gene name	Chrom_Pos_Ref_Alt	HGVSc	HGVSp	CADD_phred	MutPred2_LoF score***	Mechanisms	gnomAD LoF score LOEUF&			ClinVar Germline Classification	Function	Reference	No of independent familial CRC families and heathy individuals without family history of CRC affected by the variant; OR (95% CI)	Functional evidence
F8	CYBA	Cytochrome B-245 Alpha Chain	16_88646795_AG_A	ENST00000261623.8:c.246del	ENSP00000261623.3:p.Phe83LeufsTer108	23.6	0.52275	NA	1.73			Pathogenic/Likely pathogenic (Granulomatous disease, chronic, autosomal recessive, cytochrome b-negative, not provided, CYBA-related disorder)	inflammatory response; innate immune response; mucus biology	Zhu L et. al. Cancers (Basel). 2022 Jan 28;14(3):670. doi: 10.3390/cancers14030670.	5+0; OR 2.46, 95% CI 0.48–12.69	knockdown depressed generation of reactive oxygen species (ROS) in LS174T and HT29 cell lines, potentially affecting ROS and mucus biology
Canonical splice site variant
Family	Gene	Gene name	Chrom_Pos_Ref_Alt	Ensemble transcript; HGVS	CADD_phred	SpliceAI-acc-loss	SpliceAI-don-loss	MMSp_ acceptor	MMSp_donor		gnomAD LoF score LOEUF&	ClinVar Germline classification		Reference	No of independent familial CRC families and heathy individuals without family history of CRC affected by the variant; OR (95% CI)	Functional evidence
F11	TRPM4	Transient Receptor Potential Cation Channel Subfamily M Member 4	19_49158191_G_T	ENST00000252826.10:c.25-1G>T	36	0.98	0	-3.442	0		1.08	NA	ion transport; adaptive immunity; Wnt signaling	Zhu L et. al. Cancers (Basel). 2022 Jan 28;14(3):670. doi: 10.3390/cancers14030670.	1+0	knockdown depressed generation of reactive oxygen species (ROS) in LS174T and HT29 cell lines; decreased MUC2 production; potially affecting ROS and mucus biology
* The tools included SIFT, PolyPhen-2, LRT, Mutation Taster, Mutation Assessor, FATHMM, MetaSVM, MetaLR and PROVEAN.
** Scores can range from 0 to 1, with higher scores showing greater probability that the variant is disease-causing.
*** A conservative threshold score of >0.50 at 5% false-positive rate as indicator for pathogenicity
& LOEUF = loss-of-function observed/expected upper bound fraction (CADD suggest using a LOEUF score < 0.6 as a threshold if needed)
